# Supplementary material for: Computational Exploration of Potential Pharmacological Inhibitors Targeting the Envelope Protein of the Kyasanur Forest Disease Virus
Source: Pharmaceuticals (Basel). 2024 Jul 3;17(7):884. doi: 10.3390/ph17070884 (PMC11279457; doi:10.3390/ph17070884)
Supplement: Supplementary file 1 [file pharmaceuticals-17-00884-s001.zip]

Archive with 1 entries (1 files):
- pharmaceuticals-3051832-supplementary.pdf
